# Supplementary material for: The effect of adding neuromuscular electrical stimulation to exercise therapy on patellofemoral pain: A systematic review and meta-analysis
Source: PLoS One. 2025 Jun 23;20(6):e0326785. doi: 10.1371/journal.pone.0326785 (PMC12184933; doi:10.1371/journal.pone.0326785)
Supplement: S5 Table — (XLSX) [file pone.0326785.s005.xlsx]

## Sheet: Sheet1
Name of data extractors	Date of data extraction	Study	Design	Types of participants	Types of interventions		Data measurement time point	Pain data						Knee function data						Quadriceps muscle strength data						VMO/VL ratio data
					Experimental group	Control group		Experimental group			Control group			Experimental group			Control group			Experimental group			Control group			Experimental group			Control group
								MD	SD	Sample size	MD	SD	Sample size	MD	SD	Sample size	MD	SD	Sample size	MD	SD	Sample size	MD	SD	Sample size	MD	SD	Sample size	MD	SD	Sample size
Jiawei Zheng and Zixuan Wei	July 20th	MV Vinaya Kumar 2023	RCT	PFP	NMSE+QS	QS	week 10	6.36	0.79	31	6.52	0.68	30	73.23	4.86	31	68.43	7	30
Jiawei Zheng and Zixuan Wei	July 20th	Neal R. Glaviano 2020	RCT	PFP	NMSE+ rehabilitation program	Sham therapy+rehabilitation program	week 4	0.71	0.61	8	0.68	0.84	8
Jiawei Zheng and Zixuan Wei	July 20th	AKARCALI 2002	RCT	PFP	NMSE+ rehabilitation program	rehabilitation program	week 3	2.76	1.64	20	5.63	2.64	22
							week 6	1.24	1.49	20	2.35	2.56	22
Jiawei Zheng and Zixuan Wei	July 20th	Derya Celik 2019	RCT	PFP	NMSE+ rehabilitation program	rehabilitation program	week 6							73	14.3	14	75	8.1	13	138	19.2	14	123.2	14.1	13
Jiawei Zheng and Zixuan Wei	July 20th	Qiu Nie, MM 2023	RCT	PFP	NMSE+ functional training	functional training	week 6	0.75	0.97	12	1.42	0.51	12	90.08	5.73	12	85.17	2.12	12							1.05	0.11	12	0.92	0.06	12
Jiawei Zheng and Zixuan Wei	July 24th	Col Laura A. Talbot 2020	RCT	PFP	NMSE+HEP	HEP	week 3	2.78	1.71	33	2.99	1.99	34	42.7	18.66	33	41.41	14.92	34	42.7	18.66	33	41.41	14.92	34
							week 9	2.44	1.79	33	2.77	2.22	34	46.22	18.31	33	41.78	13.46	34	46.22	18.31	33	41.78	13.46	34
Jiawei Zheng and Zixuan Wei	July 24th	Walter Bily 2008	RCT	PFP	NMSE+ Physiotherapy	Physiotherapy	week 12	1.5	1.85	19	1.3	2.14	19	89	10.37	19	90	7.4	19	199	77	19	149	33	19
Jiawei Zheng and Zixuan Wei	July 25th	Wu Jing 2024	RCT	PFP	NMSE+ plyometric training	plyometric training	week 6	2.33	0.69	18	2.53	0.67	14	86.72	6.8	18	78.86	5.3	14
Jiawei Zheng and Zixuan Wei	July 25th	Rajesh Kumar Das 2016	RCT	PFP	NMSE+ exercise program	exercise program	week 4	2.11	0.56	15	2.96	0.84	15	84.8	6.76	15	78.66	5.78	15	111.14	13.14	15	103.2	11.5	15	0.58	0.58	15	0.395	0.78	15
RCT, randomized controlled trial;PFP,patellofemoral pain; NMES, neuromuscular electrical stimulation;VMO, Vastus Medialis Oblique; VL, Vastus Lateralis; HEP ,home exercise program ;QS,Quadriceps Strength Training
